# Supplementary material for: Multi-omics analysis revealed TEK and AXIN2 are potential biomarkers in multifocal papillary thyroid cancer
Source: Cancer Cell Int. 2022 May 12;22:185. doi: 10.1186/s12935-022-02606-x (PMC9097102; doi:10.1186/s12935-022-02606-x)
Supplement: Supplementary file 3 — Additional file 3: Table S1. The results of Tarbase. [file 12935_2022_2606_MOESM3_ESM.xlsx]

## Sheet: Supplementary Table 1
	hsa.mir.20a	hsa.mir.509.1	hsa.mir.651			BMPR2	hsa-miR-20a-5p		https://www.ncbi.nlm.nih.gov/pubmed/?term=19390056
BMPR2	-0.212288	-0.127477	-0.363173						https://www.ncbi.nlm.nih.gov/pubmed/?term=21572407
BOC	-0.119868	-0.135294	-0.305662						https://www.ncbi.nlm.nih.gov/pubmed/?term=22100165
FZD3	-0.105977	-0.18003	-0.183616				hsa-miR-20a-3p		https://www.ncbi.nlm.nih.gov/pubmed/?term=22100165
PIK3R3	-0.291882	-0.263716	-0.241247						https://www.ncbi.nlm.nih.gov/pubmed/?term=24038734
SLIT3	-0.173413	-0.167534	-0.12314			FZD3	hsa-miR-20a-5p		https://www.ncbi.nlm.nih.gov/pubmed/?term=23824327
TRPC4	-0.144027	-0.160708	-0.115587			PIK3R3	hsa-miR-651-5p		https://www.ncbi.nlm.nih.gov/pubmed/?term=22927820
	hsa-miR-20a-5p	hsa-miR-20a-3p	hsa-miR-651-5p
BMPR2	-0.212288	-0.212288
FZD3	-0.105977
PIK3R3			-0.241247

## Sheet: Breast cancer (human)
	hsa.mir.187	hsa.mir.203	hsa.mir.210	hsa.mir.223	hsa.mir.362	hsa.mir.509.1	hsa.mir.509.2	hsa.mir.511.1	hsa.mir.514.1	hsa.mir.514.2	hsa.mir.766	hsa.mir.92b			FZD3	hsa-miR-210-3p		https://www.ncbi.nlm.nih.gov/pubmed/?term=25187177
AXIN2	-0.279353	-0.437161	-0.206793	-0.240311	-0.225225	-0.156107	-0.151867	-0.266963	-0.130905	-0.110351	-0.106635	-0.285025						https://www.ncbi.nlm.nih.gov/pubmed/?term=25187177
FZD3	-0.12187	-0.410898	-0.164711	-0.352275	-0.275053	-0.18003	-0.147984	-0.45196	-0.240339	-0.204374	-0.292318	-0.292457			PIK3R3	hsa-miR-766-3p		https://www.ncbi.nlm.nih.gov/pubmed/?term=24906430
FZD4	-0.254249	-0.526948	-0.326559	-0.207756	-0.232851	-0.312154	-0.286007	-0.372894	-0.338236	-0.287341	-0.241637	-0.460263
HEY2	-0.133074	-0.360801	-0.294236	-0.336975	-0.234149	-0.112001	-0.128107	-0.346279	-0.177129	-0.185877	-0.334621	-0.178973
PIK3R3	-0.154101	-0.336271	-0.230331	-0.249393	-0.139746	-0.263716	-0.241905	-0.295228	-0.310166	-0.257316	-0.168603	-0.24829
	hsa-miR-210-3p	hsa-miR-766-3p
FZD3	-0.164711
PIK3R3		-0.168603

## Sheet: Ectoderm differentiation
	hsa.mir.129.2	hsa.mir.146a	hsa.mir.205	hsa.mir.20a	hsa.mir.210	hsa.mir.223	hsa.mir.2277	hsa.mir.509.1	hsa.mir.511.1	hsa.mir.511.2	hsa.mir.574	hsa.mir.616	hsa.mir.708	hsa.mir.92b			BCAS3	hsa-miR-146a-5p		https://www.ncbi.nlm.nih.gov/pubmed/?term=20459811
BCAS3	-0.215745	-0.349087	-0.250338	-0.206802	-0.247048	-0.276045	-0.249849	-0.234312	-0.306496	-0.316764	-0.10455	-0.275813	-0.183162	-0.274738						https://www.ncbi.nlm.nih.gov/pubmed/?term=20459811
BOC	-0.357342	-0.404411	-0.158623	-0.119868	-0.146743	-0.267992	-0.121853	-0.135294	-0.350199	-0.348216	-0.102326	-0.460115	-0.419349	-0.164841				hsa-miR-210-3p		https://www.ncbi.nlm.nih.gov/pubmed/?term=25187177
ELOVL2	-0.182624	-0.135641	-0.162478	-0.129228	-0.263201	-0.200065	-0.142268	-0.119225	-0.263497	-0.278	-0.120712	-0.162524	-0.17826	-0.34159
FZD4	-0.268579	-0.363173	-0.152368	-0.210499	-0.326559	-0.207756	-0.242593	-0.312154	-0.372894	-0.373107	-0.115837	-0.224873	-0.203605	-0.460263			BOC	hsa-miR-129-2-3p		https://www.ncbi.nlm.nih.gov/pubmed/?term=22684256
PODXL	-0.296186	-0.321045	-0.145705	-0.174108	-0.358187	-0.25322	-0.251063	-0.264503	-0.41327	-0.420369	-0.174497	-0.202882	-0.248142	-0.399972
																	ELOVL2	hsa-miR-129-2-3p		https://www.ncbi.nlm.nih.gov/pubmed/?term=22684256
																	FZD4	hsa-miR-20a-3p	0.682	https://www.ncbi.nlm.nih.gov/pubmed/?term=24038734
	hsa-miR-146a-5p	hsa-miR-210-3p	hsa-miR-129-2-3p	hsa-miR-20a-3p	hsa-miR-205-5p													hsa-miR-129-2-3p		https://www.ncbi.nlm.nih.gov/pubmed/?term=22684256
BCAS3	-0.349087	-0.247048
BOC			-0.357342														PODXL	hsa-miR-205-5p		https://www.ncbi.nlm.nih.gov/pubmed/?term=23056551
ELOVL2			-0.182624
FZD4			-0.268579	-0.210499
PODXL					-0.145705

## Sheet: Gastric cancer (human)
	hsa.mir.187	hsa.mir.203	hsa.mir.205	hsa.mir.210	hsa.mir.34a	hsa.mir.509.1	hsa.mir.509.2	hsa.mir.509.3	hsa.mir.511.1	hsa.mir.511.2	hsa.mir.766	hsa.mir.92b		ABCB1	hsa-miR-34a-5p		https://www.ncbi.nlm.nih.gov/pubmed/?term=24389009
ABCB1	-0.156241	-0.432657	-0.169197	-0.320072	-0.421305	-0.198569	-0.204504	-0.169336	-0.216745	-0.234492	-0.145075	-0.375063		AXIN2	hsa-miR-34a-5p		https://www.ncbi.nlm.nih.gov/pubmed/?term=22102825
AXIN2	-0.279353	-0.437161	-0.210518	-0.206793	-0.379863	-0.156107	-0.151867	-0.100445	-0.266963	-0.248466	-0.106635	-0.285025		FZD3	hsa-miR-205-5p		https://www.ncbi.nlm.nih.gov/pubmed/?term=22391564
FZD3	-0.12187	-0.410898	-0.206348	-0.164711	-0.395635	-0.18003	-0.147984	-0.160106	-0.45196	-0.457696	-0.292318	-0.292457			hsa-miR-210-3p		https://www.ncbi.nlm.nih.gov/pubmed/?term=25187177
FZD4	-0.254249	-0.526948	-0.152368	-0.326559	-0.473691	-0.312154	-0.286007	-0.284932	-0.372894	-0.373107	-0.241637	-0.460263					https://www.ncbi.nlm.nih.gov/pubmed/?term=25187177
PIK3R3	-0.154101	-0.336271	-0.138717	-0.230331	-0.323316	-0.263716	-0.241905	-0.23944	-0.295228	-0.314864	-0.168603	-0.24829			hsa-miR-34a-5p		https://www.ncbi.nlm.nih.gov/pubmed/?term=24389009
														PIK3R3	hsa-miR-205-5p		https://www.ncbi.nlm.nih.gov/pubmed/?term=22391564
															hsa-miR-766-3p		http://www.ncbi.nlm.nih.gov/pubmed/?term=24906430
	hsa-miR-205-5p	hsa-miR-210-3p	hsa-miR-34a-5p	hsa-miR-766-3p
ABCB1			-0.421305
AXIN2			-0.379863
FZD3	-0.206348	-0.164711	-0.395635
PIK3R3	-0.138717			-0.168603

## Sheet: Neural crest differentiation
	hsa.mir.203	hsa.mir.210	hsa.mir.362	hsa.mir.509.1	hsa.mir.509.2	hsa.mir.514.1	hsa.mir.514.2	hsa.mir.616	hsa.mir.92b		gene	miRNA	pred	source
AXIN2	-0.437161	-0.206793	-0.225225	-0.156107	-0.151867	-0.130905	-0.110351	-0.222964	-0.285025		ETS1	hsa-miR-210-3p		http://www.ncbi.nlm.nih.gov/pubmed/?term=25187177
ETS1	-0.305505	-0.109953	-0.349754	-0.204439	-0.159791	-0.25878	-0.191697	-0.263284	-0.279437			hsa-miR-362-3p		https://www.ncbi.nlm.nih.gov/pubmed/?term=24374217
FZD3	-0.410898	-0.164711	-0.275053	-0.18003	-0.147984	-0.240339	-0.204374	-0.251812	-0.292457					https://www.ncbi.nlm.nih.gov/pubmed/?term=24038734
HEY2	-0.360801	-0.294236	-0.234149	-0.112001	-0.128107	-0.177129	-0.185877	-0.21745	-0.178973		FZD3	hsa-miR-210-3p		https://www.ncbi.nlm.nih.gov/pubmed/?term=25187177
TCF4	-0.464637	-0.227764	-0.203568	-0.297675	-0.274942	-0.254842	-0.184978	-0.233065	-0.367927					https://www.ncbi.nlm.nih.gov/pubmed/?term=25187177
											TCF4	hsa-miR-210-3p		https://www.ncbi.nlm.nih.gov/pubmed/?term=25187177
														https://www.ncbi.nlm.nih.gov/pubmed/?term=19826008
	hsa-miR-210-3p	hsa-miR-362-3p	hsa-miR-92b-3p									hsa-miR-92b-3p (low)		https://www.ncbi.nlm.nih.gov/pubmed/?term=23416699
ETS1	-0.109953	-0.349754												https://www.ncbi.nlm.nih.gov/pubmed/?term=23416699
FZD3	-0.410898													https://www.ncbi.nlm.nih.gov/pubmed/?term=23416699
TCF4	-0.464637		-0.367927											https://www.ncbi.nlm.nih.gov/pubmed/?term=23416699
												hsa-miR-92b-3p (high)	0.883	http://www.ncbi.nlm.nih.gov/pubmed/?term=22927820

## Sheet: O‐linked glycosylation
	hsa.mir.127	hsa.mir.1307	hsa.mir.142	hsa.mir.150	hsa.mir.155	hsa.mir.1976	hsa.mir.210	hsa.mir.22	hsa.mir.223	hsa.mir.431	hsa.mir.758	hsa.mir.766	hsa.mir.92b	hsa.mir.942			ADAMTS9	hsa-miR-22-5p		https://www.ncbi.nlm.nih.gov/pubmed/?term=24038734
ADAMTS9	-0.36473	-0.358336	-0.24994	-0.169808	-0.13869	-0.278	-0.41251	-0.425484	-0.364016	-0.369848	-0.344858	-0.30581	-0.399824	-0.201149			B4GALT6	hsa-miR-155-5p		https://www.ncbi.nlm.nih.gov/pubmed/?term=24857550
ADAMTSL2	-0.100204	-0.150681	-0.177982	-0.22958	-0.174423	-0.272236	-0.233954	-0.128051	-0.181985	-0.169651	-0.112274	-0.249745	-0.36068	-0.257659				hsa-miR-210-3p		https://www.ncbi.nlm.nih.gov/pubmed/?term=25187177
B4GALT6	-0.288453	-0.242118	-0.223418	-0.235567	-0.236299	-0.339172	-0.291456	-0.390094	-0.345742	-0.298867	-0.280132	-0.298072	-0.387971	-0.25702						https://www.ncbi.nlm.nih.gov/pubmed/?term=25187177
THSD7B	-0.175378	-0.118506	-0.164609	-0.12933	-0.184153	-0.215652	-0.275396	-0.134251	-0.213873	-0.134689	-0.162645	-0.248587	-0.342832	-0.119729
	hsa-miR-22-5p	hsa-miR-155-5p	hsa-miR-210-3p
ADAMTS9	-0.425484
B4GALT6		-0.236299	-0.291456

## Sheet: Phospholipase D signaling pathw
	hsa.mir.203	hsa.mir.205	hsa.mir.34a	hsa.mir.362			AGPAT5	hsa-miR-362-5p		https://www.ncbi.nlm.nih.gov/pubmed/?term=23824327
AGPAT5	-0.248309	-0.279501	-0.265267	-0.283551
PDGFD	-0.53869	-0.140423	-0.501483	-0.351997			PIK3R3	hsa-miR-205-5p		https://www.ncbi.nlm.nih.gov/pubmed/?term=22391564
PIK3R3	-0.336271	-0.138717	-0.323316	-0.139746
RALB	-0.180521	-0.213196	-0.144509	-0.124298			RALB	hsa-miR-34a-3p		https://www.ncbi.nlm.nih.gov/pubmed/?term=24374217
RAPGEF4	-0.492095	-0.164999	-0.45348	-0.256612				hsa-miR-34a-5p		https://www.ncbi.nlm.nih.gov/pubmed/?term=21566225
	hsa-miR-362-5p	hsa-miR-205-5p	hsa-miR-34a-3p	hsa-miR-34a-5p
AGPAT5	-0.283551
PIK3R3		-0.138717
RALB			-0.144509	-0.144509

## Sheet: Rap1 signalling pathway (human)
	hsa.mir.203	hsa.mir.205	hsa.mir.34a	hsa.mir.361	hsa.mir.92a.2	hsa.mir.92b			PIK3R3	hsa-miR-205-5p		https://www.ncbi.nlm.nih.gov/pubmed/?term=22391564
ARAP3	-0.507682	-0.195533	-0.445084	-0.213437	-0.160949	-0.429701
PDGFD	-0.53869	-0.140423	-0.501483	-0.156139	-0.268001	-0.309443			RALB	hsa-miR-34a-3p		https://www.ncbi.nlm.nih.gov/pubmed/?term=24374217
PIK3R3	-0.336271	-0.138717	-0.323316	-0.12301	-0.213011	-0.24829				hsa-miR-34a-5p		https://www.ncbi.nlm.nih.gov/pubmed/?term=21566225
RALB	-0.180521	-0.213196	-0.144509	-0.138551	-0.285757	-0.142118
RAPGEF4	-0.492095	-0.164999	-0.45348	-0.212325	-0.336234	-0.426142
TEK	-0.351219	-0.120424	-0.350097	-0.215448	-0.325215	-0.345408
	hsa-miR-205-5p	hsa-miR-34a-3p	hsa-miR-34a-5p
PIK3R3	-0.138717
RALB		-0.144509	-0.144509

## Sheet: Signalling by WNT
	hsa.mir.187	hsa.mir.21	hsa.mir.210	hsa.mir.33b	hsa.mir.362	hsa.mir.511.1	hsa.mir.511.2	hsa.mir.514.1	hsa.mir.514.2	hsa.mir.616	hsa.mir.891a	hsa.mir.92b	hsa.mir.96		FZD3	hsa-miR-210-3p		https://www.ncbi.nlm.nih.gov/pubmed/?term=25187177
AXIN2	-0.279353	-0.24969	-0.206793	-0.242091	-0.225225	-0.266963	-0.248466	-0.130905	-0.110351	-0.222964	-0.195051	-0.285025	-0.319071					https://www.ncbi.nlm.nih.gov/pubmed/?term=25187177
FZD3	-0.12187	-0.400936	-0.164711	-0.237105	-0.275053	-0.45196	-0.457696	-0.240339	-0.204374	-0.251812	-0.31201	-0.292457	-0.156288		FZD4	hsa-miR-21-3p	0.473	https://www.ncbi.nlm.nih.gov/pubmed/?term=23824327
FZD4	-0.254249	-0.474599	-0.326559	-0.26347	-0.232851	-0.372894	-0.373107	-0.338236	-0.287341	-0.224873	-0.16764	-0.460263	-0.151663					https://www.ncbi.nlm.nih.gov/pubmed/?term=24038734
HIST1H2AC	-0.163442	-0.441507	-0.128246	-0.104105	-0.419507	-0.417339	-0.378148	-0.158836	-0.160495	-0.268835	-0.190603	-0.117709	-0.180827		HIST1H2AC	hsa-miR-21-3p		https://www.ncbi.nlm.nih.gov/pubmed/?term=25327529
HIST1H4H	-0.170364	-0.558502	-0.25563	-0.204689	-0.482773	-0.452627	-0.438801	-0.282078	-0.269512	-0.33805	-0.202993	-0.243907	-0.234946		HIST1H4H	hsa-miR-21-3p		https://www.ncbi.nlm.nih.gov/pubmed/?term=23313552
RNF146	-0.316078	-0.462932	-0.206987	-0.149458	-0.237263	-0.404893	-0.397266	-0.110861	-0.106737	-0.226707	-0.290909	-0.184663	-0.283255					https://www.ncbi.nlm.nih.gov/pubmed/?term=23824327
TCF4	-0.121194	-0.143314	-0.227764	-0.220638	-0.203568	-0.109526	-0.145658	-0.254842	-0.184978	-0.233065	-0.189	-0.367927	-0.207692			hsa-miR-96-5p		https://www.ncbi.nlm.nih.gov/pubmed/?term=21572407
															RNF146	hsa-miR-210-3p		https://www.ncbi.nlm.nih.gov/pubmed/?term=24906430
																		https://www.ncbi.nlm.nih.gov/pubmed/?term=25187177
	has-miR-187-5p	has-miR-21-3p	has-miR-21-5p	has-miR-210-3p	has-miR-33b-5p	has-miR-362-3p	has-miR-92b-3p	has-miR-92b-5p	has-miR-96-5p							hsa-miR-362-3p		https://www.ncbi.nlm.nih.gov/pubmed/?term=23313552
FZD3				-0.164711												hsa-miR-92b-5p		https://www.ncbi.nlm.nih.gov/pubmed/?term=22927820
FZD4		-0.474599																https://www.ncbi.nlm.nih.gov/pubmed/?term=22927820
HIST1H2AC		-0.441507																https://www.ncbi.nlm.nih.gov/pubmed/?term=22100165
HIST1H4H		-0.558502							-0.234946						TCF4	hsa-miR-187-5p	0.611	https://www.ncbi.nlm.nih.gov/pubmed/?term=24038734
RNF146				-0.206987		-0.237263		-0.184663								hsa-miR-210-3p		https://www.ncbi.nlm.nih.gov/pubmed/?term=25187177
TCF4	-0.121194	-0.143314	-0.143314	-0.227764	-0.220638		-0.367927											https://www.ncbi.nlm.nih.gov/pubmed/?term=19826008
																hsa-miR-21-3p	0.451	https://www.ncbi.nlm.nih.gov/pubmed/?term=24038734
																		https://www.ncbi.nlm.nih.gov/pubmed/?term=25327529
																hsa-miR-21-5p		https://www.ncbi.nlm.nih.gov/pubmed/?term=18591254
																hsa-miR-33b-5p		https://www.ncbi.nlm.nih.gov/pubmed/?term=24389009
																hsa-miR-92b-3p (low)		https://www.ncbi.nlm.nih.gov/pubmed/?term=23416699
																		https://www.ncbi.nlm.nih.gov/pubmed/?term=23416699
																		https://www.ncbi.nlm.nih.gov/pubmed/?term=23416699
																		https://www.ncbi.nlm.nih.gov/pubmed/?term=23416699
																hsa-miR-92b-3p (high)	0.883	https://www.ncbi.nlm.nih.gov/pubmed/?term=22927820

## Sheet: Signalling pathways regulating 
	hsa.mir.509.1
AXIN2	-0.156107
BMPR2	-0.127477
FZD3	-0.18003
PIK3R3	-0.263716
SLIT3	-0.167534
TRPC4	-0.160708

[truncated: 2 more sheets: TCF dependent signalling in res, Wnt signaling pathway and pluri]
